# Supplementary material for: MiR-19a as a prognostic indicator for cancer patients: a meta-analysis
Source: Biosci Rep. 2019 May 14;39(5):BSR20182370. doi: 10.1042/BSR20182370 (PMC6522715; doi:10.1042/BSR20182370)
Supplement: Supplementary file 1 [file BSR-2018-2370_suppST.xls]

## Sheet: additional file 1
Additional file 1. Characteristics of studies included in the meta-analysis.
NO	Study	Year	Race	Tumor type	Clinical stage of tumor	NO（high/low）	Specimen	Detection method	Cut-off value	Survial analysis	Outcome	Source of HR	Follow-up time	NOS
1	Hu et al.	2017	Chinese	osteosarcoma	Enneking I-III	OS: 32(17/15)	tumor	qRT-PCR	N/D	OS: univariate, multivariate	OS	OS: reported	about 50 months	7
2	Lin et al.	2013	Chinese	NSCLC	TNM I-III	OS: 201((95/106)	blood	qRT-PCR	a fold change >2 as high	OS: univariate, multivariate	OS	OS: reported	42 months	7
3	Ma et al.	2016	Chinese	ccRCC	AJCC I-IV	OS: 234(207/27), DFS: 197(151/46)	tumor	Microarray	N/D	OS:univariate, DFS: univariate; multivariate	OS, DFS	OS: K-M Curve; DFS: reported	about 110 months	6
4	Han et al.	2012	Chinese	HCC	TNM I-IV	OS: 105(N/D)	tumor	Microarray and qRT-PCR	&	OS:univariate	OS	OS: reported	100 months	7
5	Xu et al.	2014	Chinese	ESCC	TNM I-IV	OS, PFS: 105(26/79)	tumor	qRT-PCR	N/D	OS: univariate, multivariate; PFS: multivariate	OS, PFS	OS: reported; PFS: reported	52 months	8
6	Xu et al.	2018	Chinese	NSCLC	TNM I-III	OS, DFS: 196(N/D)	blood	qRT-PCR	median	OS: univariate; DFS: univariate, multivariate	OS, DFS	OS: reported; DFS: reported	about 80 months	8
7	Zou et al.	2017	Chinese	osteosarcomas	TNM IIA, IIB, III	OS, DFS: 166(86/80)	tumor	qRT-PCR	N/D	OS: univariate, multivariate	OS, DFS	OS: reported; DFS: reported	100 months	8
8	Fu et al.	2017	Chinese	PCa	TNM T2-4	RFS: 328(246/82)	tumor	qRT-PCR	N/D	RFS: univariate	RFS	RFS: K-M Curve	about 1800 days	6
9	Gao et al.	2012	Chinese	MM	Durie-Salmon I-III, ISS I-III	PFS: 85(44/41)	BM	qRT-PCR	N/D	PFS: univariate	PFS	PFS: K-M Curve	35 months	6
10	Ge et al.	2015	Caucasian#	chRCC	AJCC I-IV	OS, RFS: 58(N/D)	tumor	Microarray	median	OS: univariate, RFS: univariate, multivariate	OS, RFS	OS: K-M Curve; RFS: reported	about 4500 days	8
Abbreviations: AJCC, the American Joint Committee on Cancer staging system; BC, breast cancer; BM, Bone Marrow; ccRCC, Clear cell renal cell carcinoma; chRCC, Chromophobe renal cell carcinoma; DFS, disease-free survival; ESCC, esophageal squamous cell carcinoma; GBC, Gallbladder cancer; HCC, hepatocellular carcinoma; HR, hazard ratio; MM, multiple myeloma; NOS, Newcastle-Ottawa scale scores; NSCL…
